# Supplementary material for: Evolutionarily Conserved Herpesviral Protein Interaction Networks
Source: PLoS Pathog. 2009 Sep 4;5(9):e1000570. doi: 10.1371/journal.ppat.1000570 (PMC2731838; doi:10.1371/journal.ppat.1000570)
Supplement: Table S14 — Overview of previously published protein-protein interactions in HSV, VZV, HCMV, mCMV, EBV and KSHV. XL-sheet of previously published interactions mined from the literature (see material and methods). Each interaction is indicated with the method used and the pubmed ID of the publication. (0.08 MB XLS) [file ppat.1000570.s028.xls]

## Sheet: Unique Interactions
PCA = potein complementation assay, Y2H = Yeast two hybrid, CoIP = Co-immunoprecipitation (using peptide tags), CoAP = CoAP pulldown (using fusion proteins), Co-com = Co-complex purification, IF = Immunofluorecence where one proteins affects cellular distribution of the other protein, PAC = Protein-affinity chromatography
Species1	Protein1	Species2	Protein 2	Experimental precedure	PMID
HSV-1
HSV-1	UL5	HSV-1	UL52	Co-Com, Y2H	10075707	10501495
HSV-1	UL30	HSV-1	UL42	CoAP, Co-Com, CoIP	10998337	11333878	15157875	2173776	7964622	8380085	8380091	8382792	8396660
HSV-1	UL9	HSV-1	UL29	CoIP, PAC	12758170	8397405
HSV-1	UL19	HSV-1	UL26	Y2H	10497121	8661404
HSV-1	UL19	HSV-1	UL26.5	Y2H, CoIP, CoAP	10497121	8523566	8661404	8995652	9188587
HSV-1	UL52	HSV-1	UL8	Y2H, CoIP	10501495	7931156	9344911
HSV-1	UL34	HSV-1	UL31	CoAP	10627546	11507225	15731273
HSV-1	UL34	HSV-1	UL19	CoAP	10627546
HSV-1	UL15	HSV-1	UL28	CoIP	11086131	17035316
HSV-1	UL15	HSV-1	UL15	CoIP	11086131
HSV-1	UL28	HSV-1	UL33	CoIP	17035316
HSV-1	UL25	HSV-1	UL19	Far-Western	11152516
HSV-1	UL25	HSV-1	UL38	Far-Western	11152516
HSV	US7	HSV	US8	CoIP	7995945
HSV-1	UL26.5	HSV-1	UL26.5	Y2H, Far-Western	8661404	9188587
HSV-1	UL26.5	HSV-1	UL26	Y2H	8661404
HSV	UL41	HSV	UL48	CoIP, Y2H, CoAP	8139019	8642633	12584313	15564467
HSV-1	UL6	HSV-1	UL15	CoIP	12743292
HSV-1	UL6	HSV-1	UL28	CoIP	12743292
HSV-1	UL39	HSV-1	UL40	CoIP	1322407	3012359
HSV-1	UL9	HSV-1	UL42	CoIP, CoAP	9454723
HSV-1	UL9	HSV-1	UL8	CoIP	7931156
HSV-1	UL9	HSV-1	UL29	PAC	8397405
HSV-1	UL8	HSV-1	UL52	CoIP	7931156	9344911
HSV-1	UL48	HSV-1	UL22	CoAP, CoIP	14675620	15857998
HSV-1	UL12	HSV-1	UL29	CoIP	15078942
HSV-1	UL12.5	HSV-1	UL29	CoIP	15078942
HSV-1	UL54	HSV-1	UL29	CoIP, CoAP	15582656
HSV-1	UL6	HSV-1	UL26.5	Co-migration	12941896
HSV-1	US6	HSV-1	UL49	CoAP	15659744
HSV-1	UL11	HSV-1	UL16	Y2H	16014918	18602131
HSV-1	UL36	HSV-1	UL37	Y2H, CoIP	16014918	18602131
HSV-1	UL36	HSV-1	UL48	Y2H	16014918	18602131
HSV-1	UL46	HSV-1	UL48	Y2H, GoAP	16014918	18602131
HSV-1	UL47	HSV-1	UL48	Y2H	16014918
HSV-1	UL49	HSV-1	UL48	Y2H	16014918	16189010	18602131	16160145
HSV-1	US11	HSV-1	US11	Y2H	16014918	18602131
HSV-1	UL37	HSV-1	UL37	Y2H, CoIP	16014918	18602131
HSV-1	UL49	HSV-1	UL49	Y2H	16014918	18602131
HSV-1	UL5	HSV-1	UL8	CoIP	7931156	9344911
HSV-1	UL27	HSV-1	UL27	Y2H	18602131
HSV-1	UL27	HSV-1	UL48	CoIP	7941326
HSV-1	RS1	HSV-1	RL2	CoIP, CoAP	7966607
HSV-1	RL2	HSV-1	RL2	CoIP, CoAP	8151788	7966607
HSV-1	UL18	HSV-1	UL38	Y2H	8661404	18602131
HSV-1	UL54	HSV-1	RS1	CoAP, CoIP	8995681
HSV-1	UL30	HSV-1	UL8	CoIP	9261356
HSV-1	UL8	HSV-1	UL29	Surface plasmon resonance	9278436
HSV-1	UL22	HSV-1	UL1	CoIP	10441558
HSV-1	UL13	HSV-1	US8	CoIP	9454715
HSV-1	UL18	HSV-1	UL18	Y2H	18602131
HSV-1	UL35	HSV-1	UL19	Y2H	18602131
HSV-1	UL54	HSV-1	UL54	CoIP, Y2H	10329545
HSV-1	UL34	HSV-1	US3	Phosphoryllation assay	10627546
HSV-1	UL35	HSV-1	UL18	Y2H	18602131
HSV-1	UL35	HSV-1	UL25	Y2H	18602131
HSV-1	UL35	HSV-1	UL38	Y2H	18602131
HSV-1	UL19	HSV-1	UL16	Y2H	18602131
HSV-1	UL19	HSV-1	UL21	Y2H	18602131
HSV-1	UL19	HSV-1	UL48	Y2H	18602131
HSV-1	UL35	HSV-1	UL11	Y2H	18602131
HSV-1	UL35	HSV-1	UL14	Y2H	18602131
HSV-1	UL35	HSV-1	UL16	Y2H	18602131
HSV-1	UL35	HSV-1	UL21	Y2H	18602131
HSV-1	UL35	HSV-1	UL37	Y2H	18602131
HSV-1	UL35	HSV-1	UL48	Y2H	18602131
HSV-1	UL35	HSV-1	UL51	Y2H	18602131
HSV-1	UL35	HSV-1	US3	Y2H	18602131
HSV-1	UL37	HSV-1	UL38	Y2H	18602131
HSV-1	UL46	HSV-1	UL18	Y2H	18602131
HSV-1	UL46	HSV-1	UL19	Y2H	18602131
HSV-1	UL46	HSV-1	UL25	Y2H	18602131
HSV-1	UL46	HSV-1	UL38	Y2H	18602131
HSV-1	UL4	HSV-1	UL56	Y2H	18602131
HSV-1	UL46	HSV-1	UL21	Y2H	18602131
HSV-1	UL46	HSV-1	UL37	Y2H	18602131
HSV-1	UL46	HSV-1	UL49	Y2H	18602131
HSV-1	UL46	HSV-1	US3	Y2H	18602131
HSV-1	UL46	HSV-1	US10	Y2H	18602131
HSV-1	UL49	HSV-1	UL48	Y2H	18602131
HSV-1	UL46	HSV-1	UL10	Y2H	18602131
HSV-1	US9	HSV-1	UL49	Y2H	18602131
VZV
VZV	ORF63	VZV	ORF62	CoIP, CoAP pull down	11483768	14722273	12429517
VZV	ORF37	VZV	ORF60	CoIP	7618278
VZV	ORF62	VZV	ORF66	Phosphorylation assays	16439528
VZV	ORF67	VZV	ORF68	CoIP	18945783
VZV	ORF68	VZV	ORF68	CoIP	18945783
VZV	ORF4	VZV	ORF62	CoIP, CoAP	10873781
VZV	ORF9	VZV	ORF62	CoIP, CoAP	17079304
VZV	ORF37	VZV	ORF68	CoIP	14990707
VZV	ORF42	VZV	ORF30	CoAP	17868947
HCMV
HCMV	UL75	HCMV	UL115	CoIP	10196283
HCMV	UL56	HCMV	UL44	CoIP	10767426
HCMV	UL84	HCMV	UL122	CoIP, CoAP	15308715	9261435	17959680
HCMV	UL84	HCMV	UL84	CoIP	15308715	17959680
HCMV	UL84	HCMV	UL83	CoIP	17959680
HCMV	UL84	HCMV	UL44	CoIP	17959680
HCMV	UL86	HCMV	UL48/49	Y2H, CoIP	12552013
HCMV	UL83	HCMV	UL97	CoIP, CoAP	17634236
HCMV	UL97	HCMV	UL44	Y2H, CoIP	12832203
HCMV	UL54	HCMV	UL44	ELISA, CoAP	12857903	14671097	15308704
HCMV	UL89	HCMV	UL56	CoAP	16846228
HCMV	UL89	HCMV	UL89	Dimer on gel	16846228
HCMV	UL100	HCMV	UL73	CoIP	15681419
HCMV	UL35	HCMV	UL82	Y2H, CoIP	15308743
HCMV	UL122	HCMV	UL122	CoAP, Y2H	8392623	9524210
HCMV	UL46	HCMV	UL85	Y2H	8892863	9557680
HCMV	UL85	HCMV	UL85	Y2H	8892863
HCMV	UL80.5	HCMV	UL80.5	Y2H	8985337	17079329
HCMV	UL80	HCMV	UL80.5	Y2H	17079329
HCMV	UL80	HCMV	UL80	Y2H	17079329
HCMV	UL80.5	HCMV	UL86	Y2H	8985337	17079329
HCMV	UL80	HCMV	UL86	Y2H	17079329
HCMV	UL44	HCMV	UL44	Co-com	15260974
HCMV	UL105	HCMV	UL102	CoIP, CoAP	12076828
HCMV	UL105	HCMV	UL70	CoIP	12076828
HCMV	UL70	HCMV	UL102	CoIP, CoAP	12076828
HCMV	UL114	HCMV	UL44	CoIP,IF	16022730
HCMV	UL53	HCMV	UL50	Y2H, CoAP	17872514
mCMV
mCMV	M123	mCMV	M112/113	CoIP	15596821
mCMV	m139	mCMV	m141	CoIP	12719548
mCMV	m142	mCMV	m143	CoIP	17005694
mCMV	M53	mCMV	M50	PCA		17005637
EBV
EBV	BSLF1	EBV	BBLF4	CoIP	10580049
EBV	BSLF1	EBV	BBLF2/BBLF3	CoIP	10580049
EBV	BBLF4	EBV	BBLF2/BBLF3	CoIP	10580049
EBV	BLRF1	EBV	BBRF3	CoIP	11070013
EBV	BZLF1	EBV	BBLF4	CoAP	11507224	9765394
EBV	BZLF1	EBV	BBLF2/BBLF3	CoAP	9765394
EBV	BFRF1	EBV	BFLF2	CoIP, Y2H	15003866	15731265	17446270
EBV	BGLF5	EBV	BBLF2/BBLF3	Y2H	15596820
EBV	BZLF1	EBV	BMRF1	CoAP, CoIP	8764021
EBV	BSLF2	EBV	BMLF1	CoAP	9765385
EBV	EBNA1	EBV	EBNA1	Y2H, CoAP	11684888	17446270
EBV	BZLF1	EBV	BZLF1	Y2H	10727769
EBV	BALF5	EBV	BBLF2/BBLF3	CoIP	10684269
EBV	BALF5	EBV	BSLF1	CoIP	10684269
EBV	BALF5	EBV	BBLF4	CoIP	10684269
EBV	BXLF2	EBV	BZLF2	CoIP	7539502
EBV	BCRF1	EBV	BCRF1	crystal structure	9159483
EBV	EBNA-LP	EBV	EBNA-LP	Y2H, CoIP	11773378	14732686
EBV	BMRF1	EBV	BMRF1	CoAP	15286084
EBV	BGLF5	EBV	BMRF1	CoIP	8396819
EBV	EBNA-LP	EBV	EBNA2	CoAP	14732686
EBV	BRLF1	EBV	BRLF1	Dimer on SDS-PAGE	1645863
EBV	EBNA2	EBV	EBNA2	Y2H	8207803
EBV	BaRF1	EBV	BaRF1	Y2H, CoIP	17446270
EBV	BcLF1	EBV	BFRF3	Y2H, CoIP	17446270
EBV	BGLF2	EBV	BSLF1	Y2H, CoIP	17446270
EBV	BGLF4	EBV	BXLF1	Y2H, CoIP	17446270
EBV	BNRF1	EBV	BLRF2	Y2H, CoIP	17446270
EBV	LF2	EBV	BRLF1	Y2H, CoIP	17446270
EBV	LF2	EBV	LF2	Y2H, CoIP	17446270
EBV	BNRF2	EBV	BLRF3	Y2H, CoIP	17446270
EBV	BPLF1	EBV	BaRF1	Y2H	17446270
EBV	BPLF1	EBV	BPLF1	Y2H	17446270
EBV	EBNA2	EBV	BDLF2	Y2H	17446270
EBV	EBNA2	EBV	EBNA3A	Y2H	17446270
EBV	BZLF1	EBV	EBNA2	Y2H	17446270
EBV	EBNA3A	EBV	EBNA3A	Y2H	17446270
EBV	BORF2	EBV	BcLF1	Y2H	17446270
EBV	BRRF2	EBV	LMP2A	Y2H	17446270
EBV	EBNA3A	EBV	EBNA3C	Y2H	17446270
EBV	EBNA3C	EBV	BXLF1	Y2H	17446270
EBV	BNLF2a	EBV	BNLF2a	Y2H	17446270
EBV	BORF2	EBV	BALF1	Y2H	17446270
EBV	BXLF1	EBV	BILF1	Y2H	17446270
EBV	BXLF1	EBV	BRLF1	Y2H	17446270
EBV	BBRF1	EBV	BSRF1	Y2H, CoIP	17446270
EBV	BdRF1	EBV	BALF1	Y2H, CoIP	17446270
EBV	BNRF1	EBV	BaRF1	Y2H, CoIP	17446270
EBV	BZLF2	EBV	BTRF1	Y2H, CoIP	17446270
EBV	LMP1	EBV	BKRF2	Y2H, CoIP	17446270
EBV	BILF1	EBV	EBNA1	Y2H	17446270
EBV	BLLF1	EBV	BBLF1	Y2H	17446270
EBV	BLLF2	EBV	EBNA3B	Y2H	17446270
EBV	LMP1	EBV	BLLF2	Y2H	17446270
EBV	LMP1	EBV	BLRF1	Y2H	17446270
EBV	BaRF1	EBV	BLRF1	Y2H	17446270
EBV	BILF1	EBV	BaRF1	Y2H	17446270
EBV	BILF1	EBV	BXRF1	Y2H	17446270
EBV	BMRF1	EBV	EBNA3B	Y2H	17446270
EBV	BNLF2b	EBV	BDLF1	Y2H	17446270
EBV	EBNA3B	EBV	BALF4	Y2H	17446270
EBV	EBNA3B	EBV	BDLF1	Y2H	17446270
EBV	EBNA3C	EBV	EBNA1	Y2H	17446270
EBV	LMP1	EBV	BcLF1	Y2H	17446270
KSHV
KSHV	ORF 59	KSHV	ORF 9	CoIP	11069986
KSHV	K8	KSHV	ORF 50	CoIP, CoAP	12502859
KSHV	ORF 25	KSHV	ORF 65	CryoEM	12634386
KSHV	ORF 73	KSHV	ORF 50	CoIP	15163750
KSHV	ORF 57	KSHV	ORF 50	CoIP	15269354
KSHV	ORF 59	KSHV	ORF 59	Dimer on native SDS-PAGE	15075322
KSHV	ORF 50	KSHV	ORF 50	Mulitmer after crosslinking	12915555
KSHV	K12	KSHV	K12	CoIP, mulitmer on gel	11336706
KSHV	ORF 57	KSHV	ORF 57	CoAP	15269354
KSHV	K8	KSHV	K8	CoAP, multimer on gel	15919946
KSHV	ORF 11	KSHV	ORF 21	Y2H	18321973
KSHV	ORF 11	KSHV	ORF 47	Y2H	18321973
KSHV	ORF 11	KSHV	ORF 53	Y2H, CoIP	18321973
KSHV	ORF 21	KSHV	ORF 25	Y2H, CoIP	18321973
KSHV	ORF 21	KSHV	ORF 62	Y2H, CoIP	18321973
KSHV	ORF 21	KSHV	ORF 21	CoIP	18321973
KSHV	ORF 21	KSHV	ORF 64	Y2H, CoIP	18321973
KSHV	ORF 21	KSHV	ORF 75	CoIP	18321973
KSHV	ORF 21	KSHV	ORF 22	Y2H	18321973
KSHV	ORF 21	KSHV	ORF 47	Y2H	18321973
KSHV	ORF 21	KSHV	ORF 53	Y2H, CoIP	18321973
KSHV	ORF 27	KSHV	ORF 39	Y2H	18321973
KSHV	ORF 27	KSHV	ORF 22	Y2H	18321973
KSHV	ORF 27	KSHV	ORF 47	Y2H, CoIP	18321973
KSHV	ORF 27	KSHV	ORF 53	Y2H, CoIP	18321973
KSHV	ORF 33	KSHV	ORF 52	CoIP	18321973
KSHV	ORF 33	KSHV	ORF 28	Y2H, CoIP	18321973
KSHV	ORF 33	KSHV	ORF 39	Y2H	18321973
KSHV	ORF 33	KSHV	ORF 22	Y2H	18321973
KSHV	ORF 33	KSHV	ORF 53	Y2H, CoIP	18321973
KSHV	ORF 45	KSHV	ORF 26	Y2H	18321973
KSHV	ORF 45	KSHV	ORF 62	Y2H, CoIP	18321973
KSHV	ORF 45	KSHV	ORF 65	Y2H	18321973
KSHV	ORF 45	KSHV	ORF 11	Y2H, CoIP	18321973
KSHV	ORF 45	KSHV	ORF 21	Y2H, CoIP	18321973
KSHV	ORF 45	KSHV	ORF 27	Y2H	18321973
KSHV	ORF 45	KSHV	ORF 33	Y2H, CoIP	18321973
KSHV	ORF 45	KSHV	ORF 63	Y2H, CoIP	18321973
KSHV	ORF 45	KSHV	ORF 64	Y2H, CoIP	18321973
KSHV	ORF 45	KSHV	ORF 75	Y2H, CoIP	18321973
KSHV	ORF 45	KSHV	ORF 39	Y2H	18321973
KSHV	ORF 45	KSHV	ORF 22	Y2H	18321973
KSHV	ORF 45	KSHV	ORF 47	Y2H, CoIP	18321973
KSHV	ORF 45	KSHV	ORF 53	Y2H, CoIP	18321973
KSHV	ORF 52	KSHV	ORF 26	Y2H, CoIP	18321973
KSHV	ORF 52	KSHV	ORF 45	Y2H, CoIP	18321973
KSHV	ORF 52	KSHV	ORF 64	Y2H	18321973
KSHV	ORF 52	KSHV	ORF 75	Y2H, CoIP	18321973
KSHV	ORF 52	KSHV	ORF 39	Y2H, CoIP	18321973
KSHV	ORF 52	KSHV	ORF 47	Y2H	18321973
KSHV	ORF 52	KSHV	ORF 53	Y2H, CoIP	18321973
KSHV	ORF 63	KSHV	ORF 21	CoIP	18321973
KSHV	ORF 63	KSHV	ORF 45	Y2H, CoIP	18321973
KSHV	ORF 63	KSHV	ORF 64	Y2H, CoIP	18321973
KSHV	ORF 63	KSHV	ORF 47	Y2H, CoIP	18321973
KSHV	ORF 63	KSHV	ORF 53	Y2H, CoIP	18321973
KSHV	ORF 64	KSHV	ORF 25	Y2H, CoIP	18321973
KSHV	ORF 64	KSHV	ORF 26	CoIP	18321973
KSHV	ORF 64	KSHV	ORF 62	Y2H, CoIP	18321973
KSHV	ORF 64	KSHV	ORF 11	Y2H	18321973
KSHV	ORF 64	KSHV	ORF 33	CoIP	18321973
KSHV	ORF 64	KSHV	ORF 64	Y2H, CoIP	18321973
KSHV	ORF 64	KSHV	ORF 75	Y2H, CoIP	18321973
KSHV	ORF 64	KSHV	ORF 28	Y2H, CoIP	18321973
KSHV	ORF 64	KSHV	ORF 39	Y2H, CoIP	18321973
KSHV	ORF 64	KSHV	ORF 22	Y2H, CoIP	18321973
KSHV	ORF 64	KSHV	ORF 47	Y2H	18321973
KSHV	ORF 75	KSHV	ORF 62	Y2H	18321973
KSHV	ORF 75	KSHV	ORF 39	Y2H, CoIP	18321973
KSHV	ORF 75	KSHV	ORF 53	Y2H, CoIP	18321973
